# Supplementary material for: The Prospective Associations of Egg Consumption with the Risk of Total Cerebrovascular Disease Morbidity among Chinese Adults
Source: Nutrients. 2023 Apr 7;15(8):1808. doi: 10.3390/nu15081808 (PMC10142563; doi:10.3390/nu15081808)
Supplement: Supplementary file 1 [file nutrients-15-01808-s001.zip]

Archive with 1 entries (1 files):
- nutrients-2317207-supplementary.pdf
